# Supplementary material for: Galangin Inhibits Thrombin-Induced MMP-9 Expression in SK-N-SH Cells via Protein Kinase-Dependent NF-κB Phosphorylation
Source: Int J Mol Sci. 2018 Dec 17;19(12):4084. doi: 10.3390/ijms19124084 (PMC6321481; doi:10.3390/ijms19124084)
Supplement: Supplementary file 1 [file ijms-19-04084-s001.zip]

Archive with 1 entries (1 files):
- ijms-389288-supplementary.pptx
